# Supplementary material for: Income inequality in the uptake of environmentally friendly products
Source: iScience. 2025 Mar 25;28(4):112277. doi: 10.1016/j.isci.2025.112277 (PMC12005920; doi:10.1016/j.isci.2025.112277)
Supplement: Data S1. R and Python scripts for data analysis, related to STAR Methods [file mmc2.zip]

Archive with 12 entries (11 files):
- Code/
- Code/Batchrunner_OFAT_Regimes.py
- Code/regime_plot_analysis.R
- __MACOSX/Code/._regime_plot_analysis.R
- Code/latin_sampler_gsa.py
- Code/agents.py
- Code/model.py
- Code/figures_1_2_analysis_and_plotting.R
- __MACOSX/Code/._figures_1_2_analysis_and_plotting.R
- Code/data_collection.py
- Code/global_sensitivity_analysis.py
- __MACOSX/Code/._global_sensitivity_analysis.py
