# Supplementary material for: Income inequality in the uptake of environmentally friendly products
Source: iScience. 2025 Mar 25;28(4):112277. doi: 10.1016/j.isci.2025.112277 (PMC12005920; doi:10.1016/j.isci.2025.112277)
Supplement: Data S1. R and Python scripts for data analysis, related to STAR Methods [file mmc2.zip › Code/Batchrunner_OFAT_Regimes.py]

'''
This script generates the data needed to replicate Figure 3.

### Overview:
- The script runs batch simulations of the `productDiffusion` model to analyze 
  product adoption dynamics.
- Multiple parameter combinations are tested using a **batch runner approach**.
- The adoption process is simulated for Regime 1 and Regime 2 (for a definition of the regimes, see STAR Methods Section C "Rational Choice"))

### Key Features:
1. **Parameter Specification & Combination Generation:**
   - The `generate_run_specs` function creates different model configurations 
     by combining values of key parameters (e.g., `alpha`, `visibility`, 
     `product_cost`, `env_concern`).
   - These combinations are stored in a dataframe and assigned unique **run IDs**.

2. **Batch Simulations:**
   - Multiple simulation runs are performed with different parameter settings.
   - The `productDiffusion` model is initialized with the generated parameters.
   - Each model runs for a fixed number of time steps (default: 100).

3. **Data Collection & Storage:**
   - Model-level adoption data is collected using `mesa.DataCollector`.
   - Simulation results are **appended to dataframes** (`container_model`).
   - Data is periodically saved to disk to manage memory usage.
   - Final datasets are stored as `.pkl` and `.csv` files for further analysis.

4. **Execution Monitoring:**
   - The script prints progress updates, including **run numbers** and **estimated execution time**.
   - A stopwatch tracks the total execution time.
'''
from model import *
from data_collection import *
from agents import *
import csv
from mesa.batchrunner import BatchRunner
import pandas as pd
import numpy as np
import tqdm as tqdm
import seaborn as sns
import matplotlib.pyplot as plt
import time
from joblib import Parallel, delayed, cpu_count
import time
from datetime import date
import itertools

file_name = "transition_peer_effects"
runs = 200
initial_agents = 200

# CREATE A FUNCTION TO GENERATE DATA SETS

def generate_run_specs(alpha = np.array([0.2]), visibility = np.array([0.5]), initial_agents = np.array([100]), env_concern = np.array([0.5]), product_cost = np.array([0.1]), beta = np.array([5]), gamma = np.array([(-1)]), theta = np.array([2]), epsilon = np.array([6]), sigma = np.array([6]), peer_group_size_percentage = np.array([0.05]), policy= np.array([0]), utility_shape_parameter = np.array([0.5]), runs = runs, notes="NA", runID = False):
    '''
    Generates a dataframe of parameter combinations for batch simulations.

    - Takes arrays of possible values for key parameters.
    - Creates all possible combinations of these values.
    - Adds metadata such as run notes and run IDs if specified.
    - Returns a dataframe containing all simulation configurations.
    '''
    combinations = np.array(np.meshgrid(alpha, visibility, env_concern, product_cost, beta, epsilon, gamma, sigma, theta, peer_group_size_percentage, initial_agents, policy, utility_shape_parameter)).T.reshape(-1, 13)
    #print(combinations.shape)
    print('combinations 1:', combinations)
    combinations = pd.DataFrame(combinations, columns = ['alpha','visibility', 'env_concern', 'product_cost', 'beta', 'epsilon', 'gamma', 'sigma', 'theta', 'peer_group_size_percentage', 'agent_nr', 'policy', 'utility_shape_parameter'])
    print('combinations 2:', combinations)
    #make all columns into float
    combinations = combinations.apply(lambda x: pd.to_numeric(x))
    # add additional columns
    #combinations['agent_nr']=initial_agents
    combinations['notes']=notes
    combinations['date'] = date.today()
    # add runIDs only if specified (won't be able to remove duplicate columns later)
    if runID == True:
        print("Warning: runID will be added to df and the exact number of runs will be returned:", runs)
        #repeat rows for number of runs
        combinations = combinations.loc[combinations.index.repeat(runs)].reset_index(drop=True)
        runIDs=np.arange(1,combinations.shape[0])
        combinations['runID'] = pd.Series(runIDs)
    print(combinations)
    return combinations

'''
Execute batch simulations for different parameter settings.

- Defines a batch for each regime (`batch1`, `batch2`).
- Merges them into a single dataframe (`specs`).
- Expands the dataframe to create multiple runs per configuration.
- Prints the total number of simulations and estimated execution time.
'''

# DEFINE BATCHES AND THEIR PARAMETERS

# new batch - transition analysis:
alpha_param = np.round(np.linspace(0, 1, 100), 3)
# everything else medium / normal
batch1 = generate_run_specs(visibility=np.array([1]), alpha=alpha_param, product_cost=np.array([0.01]), env_concern=np.array([0.8]), theta=np.array([3.32]), utility_shape_parameter=np.array([0]))
batch1['id'] = "regime1"

batch2 = generate_run_specs(visibility=np.array([1]), alpha=alpha_param, product_cost=np.array([1]), env_concern=np.array([0.1]), theta=np.array([2.73]), utility_shape_parameter=np.array([0]))
batch2['id'] = "regime2"

# COMBINE BATCHES AND REMOVE DUPLICATES PAST 50
 
specs = pd.concat([batch1, batch2], ignore_index=True)

# runID is the unique identifier for each run that helps match data, while run_group helps identify runs with the same specifications

specs.drop_duplicates()
specs['run_group'] = pd.Series(np.arange(1,specs.shape[0]+1))
specs = specs.loc[specs.index.repeat(runs)].reset_index(drop=True)
runIDs=np.arange(1,specs.shape[0]+1)
specs['runID'] = pd.Series(runIDs)

#print("runID max:", specs['runID'].max, "runID min:", specs['runID'].max)

print("The program will run", specs.shape[0], "simulations in total and will take ~", np.round((specs.shape[0])*0.28/60, 2), "mins, or", np.round((specs.shape[0])*0.28/60/60, 2), "hours.")

# COLLECT DATA

startTime = time.time()

## CREATE EMPTY DATA FRAME
container_model = pd.DataFrame()
container_agents = pd.DataFrame()

## CREATE FILE NUMBER AND NAME
file_nr_agents = 0
file_nr_model = 0

for i in range(len(specs)):
    '''
    Runs each simulation and collects adoption data.

    - Iterates through the `specs` dataframe.
    - Initializes a `productDiffusion` model for each parameter set.
    - Runs the model for 100 time steps.
    - Collects model-level data (e.g., adoption rates).
    - Appends data to `container_model` for later analysis.
    '''
    #print(type(specs['agent_nr'].iloc[i]))
    model = productDiffusion(initial_agents=specs['agent_nr'].iloc[i].astype(int), 
    #inequality_parameter = specs['inequality'].iloc[i], 
    alpha = specs['alpha'].iloc[i], 
    utility_shape_parameter= specs['utility_shape_parameter'].iloc[i], 
    env_concern_global = specs['env_concern'].iloc[i], 
    product_visibility = specs['visibility'].iloc[i], 
    peer_group_size_percentage = specs['peer_group_size_percentage'].iloc[i], 
    product_cost = specs['product_cost'].iloc[i], 
    beta= specs['beta'].iloc[i], 
    gamma = specs['gamma'].iloc[i], 
    epsilon = specs['epsilon'].iloc[i], 
    theta = specs['theta'].iloc[i], 
    sigma = specs['sigma'].iloc[i],
    policy = specs['policy'].iloc[i],
    random_peers = True) # new addition for testing the effect of non directional peer groups

    model.run_model(10)

    model_data = model.datacollector.get_model_vars_dataframe()
    #agent_data = model.datacollector.get_agent_vars_dataframe()

    ## ADD TO DATA FRAME
    runID = specs['runID'].iloc[i]
    runGroup = specs['run_group'].iloc[i]
    model_data['run_group'] = runGroup
    #agent_data['run_group'] = runGroup
    model_data['runID'] = runID
    #agent_data['runID'] = runID
    container_model = pd.concat([container_model, model_data])
    #container_agents = pd.concat([container_agents, agent_data])
           
    ## REMOVE FROM MEMORY
    del model_data#, agent_data

    print("Run number", specs['runID'].iloc[i].astype(int), "out of", specs.shape[0], "added to containers!")
    
    ''' This bit is in case we run out of memory space:
    if container_agents.shape[0] > 5000000:
        file_nr_agents = file_nr_agents + 1
        new_file_ID = "".join([file_name + "_" + "agents" + "_" + str(file_nr_agents) + ".pkl"])
        container_agents.reset_index(drop=False).to_pickle(new_file_ID)
        # remove container from memory and create new container
        del container_agents 
        container_agents = pd.DataFrame()
        print(new_file_ID, "saved and new agent container opened.") '''

    if container_model.shape[0] > 5000000:
        file_nr_model = file_nr_model + 1
        new_file_ID = "".join([file_name + "_" + "model" + "_" + str(file_nr_model) + ".csv"])
        container_model.reset_index(drop=False).to_csv(new_file_ID)
        # remove container from memory and create new container
        del container_model
        container_model = pd.DataFrame()
        print(new_file_ID, "saved and new model container opened.")

## SAVE DATA FRAMES

# run specs file
specs_file_name = "".join([file_name + "_" + "specs" + ".csv"])
#specs.reset_index(drop=False).to_pickle(specs_file_name)
specs.to_csv("".join([file_name + "_" + "specs" + ".csv"]))
print(specs_file_name, "saved.")

# model data file
if file_nr_model == 0:
    new_file_ID = "".join([file_name + "_" + "model" + ".csv"])
else: 
    file_nr_model = file_nr_model + 1
    new_file_ID = "".join([file_name + "_" + "model" + "_" + str(file_nr_model) + ".csv"])

#container_model.reset_index(drop=False).to_feather(new_file_ID)
#container_model.reset_index(drop=False).to_pickle(new_file_ID)
container_model.to_csv("".join([file_name + "_" + "model" + ".csv"]))
print(new_file_ID, "saved.")

# end stopwatch
executionTime = (time.time() - startTime)
print('Execution time in seconds: ' + str(np.round(executionTime, 2)) + '; in mins:' + str(np.round(executionTime/60)) + '; in hours:' + str(np.round(executionTime/60/60)))
