# Supplementary material for: Income inequality in the uptake of environmentally friendly products
Source: iScience. 2025 Mar 25;28(4):112277. doi: 10.1016/j.isci.2025.112277 (PMC12005920; doi:10.1016/j.isci.2025.112277)
Supplement: Data S1. R and Python scripts for data analysis, related to STAR Methods [file mmc2.zip › Code/regime_plot_analysis.R]

# Create the Regime plots (Figure 3)

####  1. Load packages ------- 

#install.packages("pacman")
library(pacman)
p_load(tidyverse)
p_load(magrittr)
p_load(readxl)
p_load(writexl)
p_load(lubridate)
p_load(stringdist)
p_load(data.table)
p_load(reshape2)
p_load(ggpubr)
p_load(ggplot2)
p_load(latex2exp)
p_load(data.table)


####  2. Load and clean files -------  

setwd("~/Documents/GitHub/visibility") # Set working directory

# Load CSV files
model_output <- read_csv("Output Data/transition_peer_effects_model.csv")
specs <- read_csv("Output Data/transition_peer_effects_specs.csv")

# Remove unnecessary columns from both datasets
model_output %<>% dplyr::select(-c('...1'))
specs %<>% dplyr::select(-"...1")
model_output %<>% dplyr::select(-"alpha")

# Merge datasets based on common keys: runID and run_group
setDT(model_output)
setDT(specs)

model_output_spec <- merge.data.table(model_output, specs, by = c("runID", "run_group"))
str(model_output_spec) 

rm(model_output) # Remove unnecessary objects to free up memory

#### 3. Transform and restructure data for visualization --------

# Convert adoption percentages to long format
regime_data <- model_output_spec %>% pivot_longer(c("Adoption_all", "Adoption_1st", "Adoption_2nd", "Adoption_3rd", "Adoption_4th"), names_to = "adoption_who", values_to = "adoption_percent")

# Rename categories for better readability
regime_data %<>% mutate(adoption_who = case_when(adoption_who == "Adoption_all" ~ "All",
                                                 adoption_who == "Adoption_1st" ~ "Lowest",
                                                 adoption_who == "Adoption_2nd" ~ "Lower Middle",
                                                 adoption_who == "Adoption_3rd" ~ "Upper Middle",
                                                 adoption_who == "Adoption_4th" ~ "Highest Income Quartile",
                                                 TRUE ~ NA_character_), 
                        visibility_factor = case_when(visibility == 0.1 ~ "Invisible",
                                                      visibility == 0.5 ~ "Medium",
                                                      visibility == 0.9 ~ "Visible",
                                                      TRUE ~ NA_character_))


regime_data %<>% mutate(adoption_who = factor(adoption_who, levels=c('All', 'Lowest', 'Lower Middle', 'Upper Middle', 'Highest Income Quartile')),
                        visibility_factor = factor(visibility_factor, levels=c('Invisible', 'Medium', 'Visible')))

regime_data %<>% mutate(adoption_who_ed = case_when(grepl("1", adoption_who) ~ "1st",
                                                    grepl("2", adoption_who) ~ "2nd",
                                                    grepl("3", adoption_who) ~ "3rd",
                                                    TRUE ~ adoption_who))

#### 4. Create Plot Showing 2 Regimes (Figure 3) --------

# Filter data for **t = 10** and compute summary statistics for each group
regime_data %<>% filter(Step == 10) %>% 
  dplyr::select(c(alpha, adoption_who, id, adoption_percent)) %>% 
  group_by(alpha, adoption_who, id) %>% 
  summarize(mean = mean(adoption_percent),
            #n = n(),
            sd = sd(adoption_percent)) %>% 
  mutate(ci_lower = mean-sd,
         ci_upper = mean+sd)

# Rename regime labels
regime_data %<>% mutate(id = if_else(id == 'regime1', 'Regime 1 (low price, high env. concern)', "Regime 2 (high price, low env. concern)"))

# Generate and save the plot
ggplot(regime_data, aes(x = alpha, y = mean, color = adoption_who)) +
  geom_line() +  
  geom_ribbon(aes(ymin = ci_lower, ymax = ci_upper, fill = adoption_who),  linetype = 3, alpha= 0.1) +
  ylim(0, 100) + geom_hline(yintercept=50, linetype="dashed", color = "gray") + labs(title = TeX("The average effect of inequality on adoption"), x = "Inequality (Gini coefficient)", y = "Adoption as % at t=10") + theme_classic(base_size = 11) + scale_color_manual(values=c("#FFCC33", "#00CC99", "#33CCFF", "#990099", "#000066")) + theme(legend.position = c(0.13, 0.25), legend.title=element_blank(), text=element_text(family="Avenir")) + facet_wrap( ~ id) 
ggsave("phase_transition_regimes_peer_effects200.png", height = 4, width = 8) 

# Compute average rates of change for regime 1
regime_data %>% filter(id == "Regime 1 (low price, high env. concern)") %>% group_by(alpha, adoption_who) %>% summarise(mean=mean(mean)) %>% filter(mean != 0 & mean != 100) %>% group_by(adoption_who) %>% # Group by income group
  arrange(alpha, .by_group = TRUE) %>% # Ensure the data is ordered by alpha
  mutate(percent_change = (mean - lag(mean)) / lag(mean) * 100) %>% # Calculate rate of change
  summarise(average_percent_change = mean(percent_change, na.rm = TRUE)) # Compute the average rate
