# Supplementary material for: Income inequality in the uptake of environmentally friendly products
Source: iScience. 2025 Mar 25;28(4):112277. doi: 10.1016/j.isci.2025.112277 (PMC12005920; doi:10.1016/j.isci.2025.112277)
Supplement: Data S1. R and Python scripts for data analysis, related to STAR Methods [file mmc2.zip › Code/latin_sampler_gsa.py]

'''

Global Sensitivity Analysis - Latin sampler

To explore interaction and main effects of parameter, I've chosen two moment-independent methods supported in the SALib python package, Moment-independent Delta and PAWN with Latin Hypercube sampling. Variance-based methods weren't possible in this case as none of my outcome variables were normally distributed, instead they were mostly bimodal (peak at 0 and 100) and highly skewed. As the moment-independent methods consider the entire distribution of the output, this was the more sensible choice here. Latin Hypercube samplimg was chosen over a full factorial design as it is more efficient.

The process is:
1) Determine paramters and their sample range
2) Run the "sample" function to generate the model inputs / parameter values
3) Run the model with the parameter outputs and save the model output
4) Run the "analyze" function on the outputs to compute the sensitivty indices

This file implements steps 1-3. The global_sensitivity_analysis.py file implements Step 4.
'''

from SALib.sample import latin
from SALib.analyze import pawn, delta
import csv
import math
import pandas as pd
import matplotlib.pyplot as plt
from itertools import combinations
import numpy as np
from SALib.plotting.bar import plot as barplot
from model import *
import csv
from mesa.batchrunner import BatchRunner
import pandas as pd
import numpy as np
import tqdm as tqdm
import seaborn as sns
import matplotlib.pyplot as plt
import time
from itertools import combinations
from joblib import Parallel, delayed, cpu_count
from tqdm import notebook
#import feather
#import pyarrow
from sklearn.ensemble import GradientBoostingRegressor
from sklearn.inspection import PartialDependenceDisplay
from sklearn.inspection import partial_dependence
import scipy.stats as stats
from sklearn.linear_model import LinearRegression

'''
1) Determine parameters and their sample range

Here, we define the **key model parameters** and their respective ranges for sensitivity analysis.
- `num_vars`: Specifies the number of parameters being analyzed.
- `names`: Defines the list of parameters whose influence on the output will be tested.
- `bounds`: Establishes the minimum and maximum values for each parameter.
  - Values are chosen based on model assumptions, e.g., `alpha` ranges from 0 to 1,
    `agent_nr` represents the number of agents and varies from 100 to 1000.
'''

problem = {
    'num_vars': 7,
    'names': ['alpha', 'visibility', 'product_cost', 'env_concern', 'agent_nr', 'theta', 'utility_shape_parameter'], 
    'bounds': [[0, 1], [0, 1], [0, 1], [0, 1], [100, 1000], [2, 5], [0, 1]]    
}

replicates = 30
distinct_samples = 500

'''
2) Run the "sample" function to generate the model inputs / parameter values

- We use **Latin Hypercube Sampling (LHS)** to generate diverse parameter sets
  while ensuring good coverage of the parameter space.
- The output is an array of shape `(distinct_samples, num_vars)`, where each row 
  represents a different parameter combination.
- The sampled parameter sets are saved to a `.npy` file for reproducibility.
'''

# Create array of parameter values
param_values = latin.sample(problem, distinct_samples) 
np.save(file ="Output Data/re_latin_sample_gsa_updated.npy", arr = param_values) 
#param_values = np.load(file ="latin_sample_gsa.npy")

# Turn into pandas data frame. This only contains parameters that are being changed.
specs = pd.DataFrame(param_values, columns = problem['names'])

# Create necessary number of replicates.
specs = specs.loc[specs.index.repeat(replicates)].reset_index(drop=True)

# add runID
runIDs=np.arange(0,specs.shape[0])
specs['runID'] = pd.Series(runIDs)

specs.to_csv('Output Data/re_gsa_specs_updated.csv')

'''
3a) Run the model with the parameter outputs and save the model output

- For each generated parameter set, a new instance of the `productDiffusion` model is created.
- The model runs for **100 time steps**, collecting key output data for analysis.
- The results are stored in a container (`container_model`), which will later be saved to disk.
- A progress update is printed after each simulation to monitor execution.
'''

print("The program will run", specs.shape[0], "simulations in total and will take ~", np.round((specs.shape[0])/120, 2), "mins, or", np.round((specs.shape[0])/120/60, 2), "hours.")

# COLLECT DATA

startTime = time.time()

## CREATE EMPTY DATA FRAME
container_model = pd.DataFrame()

## CREATE FILE NUMBER AND NAME
file_nr_model = 0
file_name = "updated"

for i in range(len(specs)):
    #print(type(specs['agent_nr'].iloc[i]))
    model = productDiffusion(#initial_agents=specs['initial_agents'].iloc[i].astype(int), 
    alpha = specs['alpha'].iloc[i], 
    env_concern_global = specs['env_concern'].iloc[i], 
    product_visibility = specs['visibility'].iloc[i], 
    #peer_group_size_percentage = specs['peer_group_size_percentage'].iloc[i], 
    product_cost = specs['product_cost'].iloc[i], 
    #beta= specs['beta'].iloc[i], 
    utility_shape_parameter= specs['utility_shape_parameter'].iloc[i],
    #gamma = specs['gamma'].iloc[i], 
    #epsilon = specs['epsilon'].iloc[i], 
    theta = specs['theta'].iloc[i])
    #sigma = specs['sigma'].iloc[i],
    #policy = specs['policy'].iloc[i]) 

    model.run_model(100)

    model_data = model.datacollector.get_model_vars_dataframe()

    ## ADD TO DATA FRAME
    runID = specs['runID'].iloc[i]
    model_data['runID'] = runID
    container_model = pd.concat([container_model, model_data])
           
    ## REMOVE FROM MEMORY
    del model_data

    print("Run number", specs['runID'].iloc[i].astype(int), "out of", specs.shape[0], "added to containers!")
    
'''
3b) Save Data Frames

- The collected parameter combinations (`specs`) and model outputs (`container_model`)
  are saved to CSV files for further analysis.
- The saved files will be used in the next stage (`global_sensitivity_analysis.py`).
'''

# run specs file
specs_file_name = "".join(["Output Data/" + file_name + "_" + "specs" + ".csv"])
specs.reset_index(drop=False).to_csv(specs_file_name)
print(specs_file_name, "saved.")

# model data file
new_file_ID = "".join(["Output Data/" + file_name + "_" + "model" + ".csv"])

container_model.reset_index(drop=False).to_csv(new_file_ID)
print(new_file_ID, "saved.")

# end stopwatch
executionTime = (time.time() - startTime)
print('Execution time in seconds: ' + str(np.round(executionTime, 2)) + '; in mins:' + str(np.round(executionTime/60)) + '; in hours:' + str(np.round(executionTime/60/60)))
