# Supplementary material for: Income inequality in the uptake of environmentally friendly products
Source: iScience. 2025 Mar 25;28(4):112277. doi: 10.1016/j.isci.2025.112277 (PMC12005920; doi:10.1016/j.isci.2025.112277)
Supplement: Data S1. R and Python scripts for data analysis, related to STAR Methods [file mmc2.zip › Code/agents.py]

"""
This script defines a Household agent-based model using the Mesa framework. 

### Household Agent:
- Each agent (Household) has the following properties:
  - **Income**: Determines economic status.
  - **Environmental Concern**: Affects environmental utility.
  - **Ownership Status**: Tracks whether the agent owns the product.
  - **Peer Group**: A set of other agents used for social comparison.
  - **Decision Weights**: Factors like status influence, economic cost, and policy effects.
  
### Initialization:
- Agents are assigned a **unique ID** and classified into **income quartiles**.
- A **peer group** is assigned to each agent, either based on wealth hierarchy or randomly.
- The **initial utility values** (environmental, economic, and status-based) are computed.

### Agent Actions (Each Time Step):
1. **Check Peer Group**: Agents observe how many of their peers have adopted the product.
2. **Compute Status Utility**: Higher peer adoption increases status utility.
3. **Calculate Adoption Probability**: Based on a weighted combination of:
   - Status utility (peer influence)
   - Environmental utility (personal concern)
   - Economic disutility (cost burden)
4. **Make Adoption Decision**: 
   - Agents probabilistically decide whether to adopt the product.
   - If they adopt, their ownership status is updated.

This simulation models the spread of product adoption over time by balancing 
economic constraints, policy interventions, and peer influence.
"""

# from zoneinfo import available_timezones
from cmath import exp
from mesa import Agent
import pandas as pd
import random
import numpy as np
import pandas as pd
from mesa import Model
#from mesa.space import MultiGrid
from mesa.datacollection import DataCollector
from mesa.time import SimultaneousActivation
import matplotlib.pyplot as plt 
import warnings

#warnings.filterwarnings('once')

class Household(Agent):
    def __init__(self, unique_id, model, env_concern, income, peer_group_size, alpha, beta, gamma, epsilon, theta, sigma, policy, utility_shape_parameter, random_peers):
        super().__init__(unique_id, model)
        self.model = model
        self.peer_group_size = peer_group_size
        self.utility_shape_parameter = utility_shape_parameter
        self.random_peers = random_peers
        #print("peer group size:", self.peer_group_size) # looks ok
        #print("peer group size type:", type(self.peer_group_size))

        # define key characteristics
        self.income = income # income is deterministic and set at model initialisation
        self.env_concern = env_concern # I simplify and assume that every agent has the same environmental concern (i.e. the population average is also agent i's concern level)
        self.own = 0 # at time 0 no agents own the product
        self.new_owner = 0 # only changes if the agent has purchased the product in the last time step
        #self.nr_initial_agents = int(''.join(map(str, self.model.initial_agents)))
        self.nr_initial_agents = self.model.initial_agents
        self.quartile = self.determine_quartile() # will keep deterministic for now, defined at model level
        #print('ID:', self.unique_id, 'quartile:', self.quartile)
        self.prob = None
        self.adopters_among_peers = None
        
        # policy
        if self.quartile == 1:
            self.policy = 1-policy
        else:
            self.policy = 1
        #print('quartile:', self.quartile, 'policy:', self.policy)

        #parameters
        self.alpha = alpha # inequality weight
        self.beta = beta # decision weight (overall)
        self.gamma = gamma # disutility weight
        self.epsilon = epsilon # environmental utility shape parameter
        #print("epsilon:", self.epsilon) # looks ok

        self.theta = theta # disutility shape parameter
        self.sigma = sigma # status utility shape parameter
        #print("sigma:", self.sigma) # looks ok

        # define utility
        self.peer_group = self.find_peers() # what are the x% of rank-higher / richer peers doing? if less than threshold, compare to similar peers
        #print("peers nr:", len(self.peer_group), "peer IDs:", self.peer_group)
        self.env_utility = np.round(1 / (1 + np.exp(self.epsilon*(0.5-self.env_concern))), 5) # this is be static over time for now; should be between 0-1
        #print("env_u:", self.env_utility)
        self.disutility = np.round((self.model.product_cost*self.policy/self.income)**self.theta, 5) # this will be static over time, bounded between 0 and 1

        self.status_utility = None


    # Determines which income quartile the agent belongs to based on their unique ID.
    def determine_quartile(self):
        percentile = self.unique_id/self.nr_initial_agents
        if percentile <= 0.25:
            return 1
        elif percentile > 0.25 and percentile <= 0.5:
            return 2
        elif percentile > 0.5 and percentile <= 0.75:
            return 3
        else:
            return 4

# Identifies the agent's peer group for social comparison, either based on relative wealth or randomly.
    def find_peers(self): 
        if self.random_peers == False:
            if self.unique_id+self.peer_group_size > self.nr_initial_agents: # check if agent has n wealthier agents above him.
                nr_wealthier_peers_for_comparison = self.nr_initial_agents-self.unique_id # if not, they check how many wealthier agents they're missing
                #print("unique ID:", self.unique_id)
                #print('nr_wealthier_peers_for_comparison:', nr_wealthier_peers_for_comparison)
                nr_poorer_peers_for_comparison = self.peer_group_size-nr_wealthier_peers_for_comparison # how many poorer individuals are needed to 'top up' the peer group?
                #print('nr_poorer_peers_for_comparison:', nr_wealthier_peers_for_comparison)
                enumerate_wealthier_peers = [i for i in range(1, nr_wealthier_peers_for_comparison+1)]  
                #print('enumerate_wealthier_peers:', enumerate_wealthier_peers)
                enumerate_poorer_peers = [i for i in range(1, nr_poorer_peers_for_comparison+1)] 
                #print('enumerate_poorer_peers:', enumerate_poorer_peers)
                peer_IDs = []
                for peer in enumerate_wealthier_peers:
                    new_peer_ID = peer + self.unique_id
                    peer_IDs.append(new_peer_ID)
                for peer in enumerate_poorer_peers:
                    new_peer_ID = self.unique_id - peer 
                    peer_IDs.append(new_peer_ID)
            else:
                enumerate_peers = [i for i in range(1, self.peer_group_size+1)] 
                peer_IDs = []
                for peer in enumerate_peers:
                    new_peer_ID = peer + self.unique_id # for noe, it makes sense to compare to higher IDs(depends on income distribution)
                    peer_IDs.append(new_peer_ID)
        else:
            # create a set of all peer ids (0-n), minus own ID
            set_of_possible_peers = list(range(0, self.nr_initial_agents+1, 1)) 
            #print('self.nr_initial_agents', self.nr_initial_agents)
            #print('set_of_possible_peers', set_of_possible_peers)
            #print('unique ID', self.unique_id)
            set_of_possible_peers.remove(self.unique_id)
            # sample peer_group_size number of peer IDs
            peer_IDs = random.sample(set_of_possible_peers, 10)
        return peer_IDs

# Checks the adoption rate of the product among the agent's peer group.
    def check_out_peers(self):
        total = 0
        adopter_count = 0
        for peer in self.peer_group:
            #print("peer", peer)
            #print("schedule", self.model.schedule.agents[0])
            total += 1
                # find peers in agent population - access?
                #peer_to_check = filter(self.model.schedule_agents.unique_id == peer) 
                # self.model.agents.random()
            #peer_to_check = np.fromiter((i for i in self.model.schedule.agents if self.model.schedule.agents.unique_id == peer), dtype = int) # not sure this will work - double check
            if  self.model.schedule.agents[peer-1].own == 1:
                adopter_count += 1
        #if self.unique_id > self.nr_initial_agents - 10:
        #    return 1
        if adopter_count == 0:
            return 0
        else: 
            return np.round(adopter_count*self.model.product_visibility / total, 5) # might need to directly add this to agent features

# Calculates the agent's status utility based on the adoption rate among peers.
    def calc_status_utility(self):
        self.adopters_among_peers = self.check_out_peers() 
        #print(self.adopters_among_peers)
        #print("adopters_among_peers:", self.adopters_among_peers)
        if self.adopters_among_peers == 0:
            return 0
        else:
            u = np.round(1 / (1 + np.exp(self.sigma*(0.5-self.adopters_among_peers))), 5)
            #print("status_utility:", u)
            return u

# Computes the probability of the agent adopting the product based on different utility factors.
    def prob_of_adopting(self):
        self.utility = np.round(self.alpha*self.status_utility+(1-self.alpha)*self.env_utility+self.gamma*self.disutility, 5)
        if -self.utility*self.beta > 20:
            self.prob = 1.4e-09
        elif -self.utility*self.beta < -20:
            self.prob = 1
        else:
            with warnings.catch_warnings(record=True) as w:
                self.prob=np.round(1/(1+np.exp(self.beta*(self.utility_shape_parameter-self.utility))), 5)
                if len(w) > 0:
                    print ("overall utility:", self.utility,"adoption prob:", self.prob, 'alpha:', self.alpha, 'beta:', self.beta)
        #print("overall utility:", self.utility)
        #print("adoption prob:", self.prob)
        return(self.prob)
        
    # Defines the agent's actions at each time step, including checking peers, calculating probabilities, and deciding whether to adopt the product.
    def step(self):
        #print("agent stepped")
        if self.new_owner == 1:
            self.new_owner = 0
        elif self.own != 1:
            self.status_utility = self.calc_status_utility()
            #print("status utility:", self.status_utility)
            #print("peer adopters:", self.adopters_among_peers)
            #print("env utility:", self.env_utility)
            #print("disutility:", self.disutility)
            self.prob = self.prob_of_adopting()
            #print("prob adoption:", self.prob)
            self.decision = np.random.choice(a=[0, 1], p=[1-self.prob, self.prob])
            #print("alpha:", self.alpha)
            #print("decision:", self.decision)
            if self.decision == 1:
                self.own = 1
                self.new_owner = 1
