# Supplementary material for: Income inequality in the uptake of environmentally friendly products
Source: iScience. 2025 Mar 25;28(4):112277. doi: 10.1016/j.isci.2025.112277 (PMC12005920; doi:10.1016/j.isci.2025.112277)
Supplement: Data S1. R and Python scripts for data analysis, related to STAR Methods [file mmc2.zip › Code/model.py]

"""
This script defines the `productDiffusion` model using the Mesa framework. 
The model simulates the adoption of a product among a population of agents 
(Households) based on economic, social, and environmental factors.

### Model Overview:
- A population of `Household` agents is created.
- Agents have attributes such as **income, environmental concern, and peer group**.
- The income distribution is determined based on an inequality function.
- The model runs over multiple time steps, collecting data on adoption dynamics.

### Initialization:
1. The model is initialized with parameters like **income distribution, 
   product cost, and visibility**.
2. The **income distribution** is generated based on a Lorenz curve transformation.
3. The **Gini coefficient** is computed to measure inequality.
4. A set number of agents are created with assigned **income and peer groups**.

### Model Execution:
- **At each time step:**
  1. Each agent observes its peer group to assess adoption levels.
  2. The probability of adoption is calculated based on the utility function.
  3. The agent makes an adoption decision.
  4. The adoption status is updated and data is collected.

- The model can be run for a specified number of steps, tracking the **spread of adoption**.
"""

import random
import numpy as np
import pandas as pd
from mesa import Model
from mesa.datacollection import DataCollector
from mesa.time import RandomActivation
from agents import *
from data_collection import *
import matplotlib.pyplot as plt 
from scipy.misc import derivative
from sympy import *

class productDiffusion(Model):
    """
    Initializes the product diffusion model with specified parameters, 
    sets up the income distribution, and creates the agent population.
    """
    def __init__(self, initial_agents=300, alpha = 0.3, inequality_parameter = 0.6, env_concern_global = 0.1, product_cost = 0.5, product_visibility = 0.2, peer_group_size_percentage= 0.2, beta = 1, gamma = -1, epsilon = 6, theta = 2, sigma = 6, policy = 0, utility_shape_parameter = 0.5, random_peers = False):
        super().__init__()
        self.policy = policy
        self.initial_agents = initial_agents
        self.utility_shape_parameter = utility_shape_parameter
        self.random_peers = random_peers
        if alpha == None:
            self.inequality_parameter = inequality_parameter
        else:
            lookup_table = pd.read_csv("Input Data/lookup_table_Gini_delta.csv")
            # Find the closest matching row in the dataframe
            closest_row = lookup_table.iloc[(lookup_table['alpha'] - alpha).abs().idxmin()]
            self.inequality_parameter = closest_row['inequality']

        self.env_concern_global = env_concern_global
        self.peer_group_size_percentage = peer_group_size_percentage
        self.peer_group_size = int(peer_group_size_percentage*self.initial_agents)
    
        self.schedule = RandomActivation(self) 
        self.running = True

        # decision parameters for agents, alpha defined below
        self.beta = beta # decision parameter
        self.gamma = gamma # disutility parameter
        self.epsilon = epsilon # environmental utility parameter
        self.theta = theta # disutility shape parameter
        self.sigma = sigma # status utility parameter

        # will define product here for now
        self.product_cost = product_cost/initial_agents # product cost is expressed as the % of average income per capita. The minimum is 0% of average income per capita (ie it's free) and the maximum is 100% of average income per capita. Average income per capita assumes that wealth is equally distributed, which of course, given the varying inequality parameter, it's not most of the time. That's why raising product cost and lowering income levels is the same.
        self.product_visibility = product_visibility 
        
        # keep track of number of periods that the model goes through, one cycle through every agent increases the period by 1
        self.period = 0
        
        # data collection    
        self.datacollector = DataCollector(
            agent_reporters={
                "Step2": "model.period",
                "Income": "income",
                "Owner": "own",
                "New_owner": "new_owner",
                "Adoption_prob": "prob",
                "Decision": "decision",
                "Adoption_peers": "adopters_among_peers",
                "Peer_group_IDs": "peer_group",
                "Penalty": "disutility",
                "Env_utility": "env_utility",
                "Status_utility": "status_utility",
                "Utility": "utility",
                "quartile": "quartile"
                },
            model_reporters={
                "Step": "period",
                "Adoption_all": get_total_adoption_all,
                "Adoption_1st": get_total_adoption_1,
                "Adoption_2nd": get_total_adoption_2,
                "Adoption_3rd": get_total_adoption_3,
                "Adoption_4th": get_total_adoption_4,
                "alpha": "alpha"
            })

        # initialization 
        self.initialize_population(initial_agents=self.initial_agents) 

    """
    Computes the Gini coefficient to measure income inequality.
    """
    def gini(self, x, w=None):
        x = np.asarray(x)
        if w is not None:
             w = np.asarray(w)
             sorted_indices = np.argsort(x)
             sorted_x = x[sorted_indices]
             sorted_w = w[sorted_indices]
             # Force float dtype to avoid overflows
             cumw = np.cumsum(sorted_w, dtype=float)
             cumxw = np.cumsum(sorted_x * sorted_w, dtype=float)
             return (np.sum(cumxw[1:] * cumw[:-1] - cumxw[:-1] * cumw[1:]) / (cumxw[-1] * cumw[-1]))
        else:
            sorted_x = np.sort(x)
            n = len(x)
            cumx = np.cumsum(sorted_x, dtype=float)
            # The above formula, with all weights equal to 1 simplifies to:
            gini = (n + 1 - 2 * np.sum(cumx) / cumx[-1]) / n
            return gini
        
    """
    Defines the inequality function used to generate the Lorenz curve 
    for income distribution.
    """
    def inequality_function(self, x):
        return np.array(np.exp(x*self.inequality_parameter), dtype=np.float64)

    """
    Computes the derivative of the inequality function for analysis.
    """
    def derivate_i(self, x):
        return derivative(self.inequality_function, x)

    """
    Generates the income distribution for agents and creates a set of 
    Household agents with assigned income levels.
    """
    def initialize_population(self, initial_agents): #removed initial_agents # removed env_concern, peer_group_size, alpha
        # 1. create income distribution
        x = np.linspace(0, 1, initial_agents) # create evently spaced array of numbers on 0-1 line 
        x = self.inequality_function(x = x) # transform array to desired Lorentz curve shape
        pie_size = np.sum(x) 
        x = x/pie_size # softmax transformation so that the total wealth is always 1

        # calculate alpha / gini coefficient
        self.alpha = self.gini(x)

        for i in x: 
            self.income = i
            self.new_agent() 

    
    """
    Creates a new Household agent with assigned properties and adds 
    it to the simulation schedule.
    """
    def new_agent(self):

        agent = Household(self.next_id(), model = self, env_concern = self.env_concern_global, income = self.income, peer_group_size = self.peer_group_size, alpha = self.alpha, beta = self.beta, gamma = self.gamma, epsilon = self.epsilon, theta = self.theta, sigma = self.sigma, policy = self.policy, utility_shape_parameter = self.utility_shape_parameter, random_peers = self.random_peers)

        getattr(self, "schedule").add(agent)

        
    """
    Executes one time step in the simulation, advancing all agents, 
    updating the period, and collecting data.
    """
    def step(self):

        self.schedule.steps += 1
        self.period += 1
        
        self.schedule.step()

        self.datacollector.collect(self)
        
    
    """
    Runs the model for a given number of steps, simulating the adoption process.
    """
    def run_model(self, step_count=50):
        for i in range(step_count):
            self.step()
