# Supplementary material for: Income inequality in the uptake of environmentally friendly products
Source: iScience. 2025 Mar 25;28(4):112277. doi: 10.1016/j.isci.2025.112277 (PMC12005920; doi:10.1016/j.isci.2025.112277)
Supplement: Data S1. R and Python scripts for data analysis, related to STAR Methods [file mmc2.zip › Code/figures_1_2_analysis_and_plotting.R]

# ------------------------------------------------------------------------------
# Compiling Relevant Data and Generating Figures 1-2
# ------------------------------------------------------------------------------

# Overview:
# This script processes and visualizes electric vehicle (EV) adoption data,
# creating Figures 1 and 2 for the analysis.
#
# - **Figure 1:** EV registrations over time in California counties
# - **Figure 2:** Market share of EVs and Teslas by country as a function of their Gini coefficient
#
# The script performs the following tasks:
# 1) Load necessary packages
# 2) Load and clean EV registration and economic data
# 3) Process and aggregate data for Figure 1 (EV registrations in CA)
# 4) Process and visualize EV market share vs. inequality for Figure 2
# 5) Save generated plots
#
# Data sources include:
# - EV registrations: https://www.atlasevhub.com/materials/state-ev-registration-data/
# - GDP and population: https://apps.bea.gov/itable/?ReqID=70&step=1#eyJhcHBpZCI6NzAsInN0ZXBzIjpbMSwyOSwyNSwzMSwyNiwyN10sImRhdGEiOltbIlRhYmxlSWQiLCI1MzMiXSxbIk1ham9yX0FyZWEiLCI0Il0sWyJTdGF0ZSIsWyIwNjAwMCJdXSxbIkFyZWEiLFsiWFgiXV0sWyJTdGF0aXN0aWMiLFsiMyJdXSxbIlVuaXRfb2ZfbWVhc3VyZSIsIkxldmVscyJdXX0= 
# - EV market share: https://www.canarymedia.com/articles/electric-vehicles/chart-which-countries-buy-the-most-evs
# - Gini coefficients: https://data.worldbank.org/indicator/SI.POV.GINI
# - Tesla market share: https://worldpopulationreview.com/country-rankings/tesla-sales-by-country
# ------------------------------------------------------------------------------

#### 1. Load required packages ------- 

#install.packages("pacman")
library(pacman)
p_load(tidyverse)
p_load(magrittr)
p_load(readxl)
p_load(writexl)
p_load(lubridate)
p_load(stringdist)
p_load(data.table)
p_load(reshape2)
p_load(ggpubr)
p_load(ggplot2)
p_load(latex2exp)
p_load(ggrepel)
p_load(cowplot)


### Figure 1 (EV registrations over time in California counties) -------

# Load EV registration dataset (source: Atlas EV Hub)
ev_reg <- fread("Input Data/ca_ev_registrations_public.csv")

# Standardize column names to ensure compatibility
colnames(ev_reg) <- make.names(colnames(ev_reg))

# Convert date columns to proper Date format
ev_reg_cleaned <- ev_reg %>%
  mutate(
    Registration.Valid.Date = as.Date(Registration.Valid.Date, format = "%Y-%b-%d"),
    Registration.Expiration.Date = as.Date(Registration.Expiration.Date, format = "%Y-%b-%d"))

# Aggregate data: Count new EV registrations per county, per year
ev_reg_cleaned %<>% 
  mutate(registration_year = format(as.Date(Registration.Valid.Date, format="%Y-%b-%d"),"%Y")) %>%
  group_by(County.GEOID, registration_year) %>%
  dplyr::summarise(nr_of_registrations = n(), .groups = "drop")

# Fill in missing values (if any counties have no registrations in some years)
ev_reg_cleaned %<>% 
  complete(County.GEOID, registration_year, fill = list(nr_of_registrations = 0))

# Rename registration_year to year for consistency
ev_reg_cleaned %<>% mutate(year = registration_year) %>%
  dplyr::select(-registration_year)

# Load and Process Economic Data (GDP and Population Estimates)

# Load GDP and population estimates dataset (from US Bureau of Economic Analysis)
gdp <- fread("Input Data/gdp_by_county_CA.csv", skip=3, blank.lines.skip=TRUE)

# Ensure consistent county codes by adding leading zeroes
gdp$GeoFips <- paste0("0", gdp$GeoFips)

# Select relevant columns, reshape from wide to long format, and filter data
gdp %<>% dplyr::select(-c(GeoName, LineCode)) %>% pivot_longer(c("1969":"2022"), names_to = "year", values_to = "stat") %>% filter(GeoFips != '06000' & Description != 'Personal income (thousands of dollars)')

# Pivot data wider so that we have separate columns for population and income
gdp %<>% mutate(Description = if_else(grepl("Population", Description), "population", "income")) %>% pivot_wider(names_from = "Description", values_from = "stat") %>% filter(year > 2009 & year < 2021)

# Merge EV registration data with GDP/population data
merged <- left_join(gdp, ev_reg_cleaned, by = c("GeoFips" = "County.GEOID", 'year'), multiple = "all")

# Remove statewide total and unknown county records
merged %<>% filter(GeoFips != '06000' & GeoFips != "Unknown") 

# Compute EV registrations per capita
merged %<>% mutate(reg_per_person = round(nr_of_registrations/population*100, 3))

# Assign counties to income quartiles
merged  %<>% mutate(quartile = ntile(income, 4)) 

# Convert quartiles into categorical labels
merged %<>% mutate(quartile_ed = case_when(grepl("1", quartile) ~ "Lowest",
                                           grepl("2", quartile) ~ "Lower Middle",
                                           grepl("3", quartile) ~ "Upper Middle",
                                           grepl("4", quartile) ~ "Highest Income Quartile",
                                           TRUE ~ NA_character_))

# Ensure quartile labels are correctly ordered for plotting
merged$quartile_ed <- factor(merged$quartile_ed, levels=c('Lowest', 'Lower Middle', 'Upper Middle', 'Highest Income Quartile'))

# Generate and Save Figure 1
ggplot(merged %>% group_by(quartile_ed, year) %>% dplyr::summarize(ave_eg_reg = mean(reg_per_person)), aes(x = as.factor(year), y = ave_eg_reg, group = quartile_ed)) +
  geom_point(aes(col = as.factor(quartile_ed))) +
  geom_line(aes(col = as.factor(quartile_ed))) + labs(fill='Income per capita', title = TeX(""), x="Year", y ="EV registration per capita (%)") + theme_classic() + theme(legend.position = c(0.17, 0.86), legend.title = element_blank(), text=element_text(family="Avenir")) #c(0.14, 0.86)
ggsave("ev_reg_by_quartile.png", height = 4, width = 6) #EV registration per capita by county (CA)

summary(merged %>% group_by(quartile, year) %>% dplyr::summarize(ave_eg_reg = mean(reg_per_person)))

### Figure 2 (Market share of EVs and Teslas by country as a function of their Gini coefficient) ----
### We manually extract data from Canary Media on EV market share and the Gini coefficient from the World Bank

# Manually extracted data on EV market share and Gini coefficients by country
data_viz <- data.frame(country  = c("Norway", "Iceland", "Sweden", "Denmark", "Finland", "Netherlands", "Germany", "Switzerland", "Portugal", "UK", "France", "Belgium", "China", "Italy", "Spain", "Greece", "Canada", "South Korea", "US", "New Zealand", "Ireland", "Romania", "Austria", "Australia", "Japan", "Uruguay", "Brazil", "India"),
                       country_code  = c("NOR", "ISL", "SWE", "DK", "FIN", "NL", "DE", "CH", "PRT", "GB", "FR", "BEL", "CHN", "IT", "ES", "GR", "CAN", "KOR", "US", "NZ", "IRL", "RO", "AT", "AU", "JP", "UY", "BR", "IN"),
                       EV_percentage = c(86, 72, 43, 35, 31, 30, 26, 22, 20, 19, 19, 18, 16, 9, 8, 7, 7, 6, 5, 4, 15.7, 15.5, 20, 2.4, 1, 1.1, 7, 5),
                       Gini = c(27.7, 26.1, 28.9, 27.5, 27.1, 26.0, 31.7, 33.1, 34.7, 32.6, 30.7, 26, 37.1, 35.2, 34.9, 33.6, 31.7, 31.4, 39.8, 33.9, 29.2, 34.6, 29.8, 34.3, 32.9, 40.8, 52.9, 34.2)
)

# Similarly, we manually extract data from the World Population Review on Tesla market share by country (as well as the Gini coefficient)

data_viz2 <- data.frame(country  = c("US", "Germany", "UK", "Norway", "Sweden", "Switzerland", "Italy", "Austria", "Netherlands", "Spain", "France", "Denmark", "Portugal", "Finland", "Ireland", "China"), country_code  = c("US", "DE", "GB", "NOR", "SWE", "CH", "IT", "AT", "NL", "ES", "FR", "DK", "PRT", "FIN", "IRL", "CHN"),
                        tesla_market_share = c(60, 14.9, 21.1, 15, 9.5, 20.6, 11.3, 15.8, 6.7, 13.4, 15.4, 9.8, 13.9, 11.7, 8.4, 7.4)
)

# Merge Tesla and EV datasets
data_viz2 <- merge(x = data_viz2, y = data_viz, by = c("country", "country_code"), all.x = TRUE)

# Generate and save Figure 2
plot1 <- ggplot(data_viz2, aes(x= Gini, y= tesla_market_share, label=country_code))+
  geom_point(size = 4, fill = "gray", alpha = 0) + #geom_text(hjust=-0.2, vjust=-0.25) + 
  geom_label_repel(aes(label = country_code),
                   box.padding   = 0, 
                   point.padding = -10,
                   segment.color = 'gray',
                   label.padding = 0.001,
                   label.size = 0) + 
  theme_classic() + ylim(3, 100) + labs(title = TeX("Tesla"), x="Gini", y ="") + theme_classic(base_size = 14) + theme(text=element_text(family="Avenir"))

plot2 <- ggplot(data_viz, aes(x= Gini, y= EV_percentage, label=country_code))+
  geom_point(size = 4, fill = "gray", alpha = 0) + #geom_text(hjust=-0.2, vjust=-0.25) + 
  geom_label_repel(aes(label = country_code),
                   box.padding   = 0, 
                   point.padding = -10,
                   segment.color = 'gray',
                   label.padding = 0.1,
                   label.size = 0) + 
  theme_classic() + ylim(1, 100) + labs(title = TeX("All Electric Vehicles (EVs)"), x="Gini", y ="Market share in %") + theme_classic(base_size = 14) + theme(text=element_text(family="Avenir"))

p <- plot_grid(plot2, plot1, labels = "AUTO")
#save_plot("regimes_intro.pdf", p, ncol = 2)
ggsave("regimes_intro.png", height = 4, width = 10)
