# Supplementary material for: Income inequality in the uptake of environmentally friendly products
Source: iScience. 2025 Mar 25;28(4):112277. doi: 10.1016/j.isci.2025.112277 (PMC12005920; doi:10.1016/j.isci.2025.112277)
Supplement: Data S1. R and Python scripts for data analysis, related to STAR Methods [file mmc2.zip › Code/data_collection.py]

'''
Model-level data collection.

This script provides functions for collecting data from the agent-based 
model (ABM). The focus is on tracking the adoption of a product among agents 
over time, both at the aggregate level and within specific income quartiles.

### Functionality:
- **Total Adoption Tracking:** Functions calculate the percentage of agents who 
  have adopted the product across the entire population (`get_total_adoption_all`) 
  and within each quartile (`get_total_adoption_1` to `get_total_adoption_4`).
- **New Adopters Tracking:** Functions count the number of new adopters in each 
  step for the entire population (`get_new_adopters_all`) and for each quartile 
  (`get_new_adopters_1` to `get_new_adopters_4`).
- **Agent-Level Attributes:** Functions iterate over agents in the model’s 
  schedule, checking attributes like `own` (whether an agent has adopted) and 
  `new_owner` (whether the agent adopted in the last step).
'''

#import random
import numpy as np
#import pandas as pd
#import csv
from mesa import Model
#from mesa.space import MultiGrid
#from mesa.datacollection import DataCollector
#from mesa.time import SimultaneousActivation
from model import *
from agents import *
import matplotlib.pyplot as plt 

def get_total_adoption_all(model):
    total = 0
    adopter_count = 0
    for agent in model.schedule.agents: 
        total += 1
        if agent.own == 1:
            adopter_count += 1
    if adopter_count == 0:
        return 0
    else: 
        #print("get_total_adoption_all", adopter_count / total)
        return round(adopter_count / total *100, 2)

def get_total_adoption_1(model):
    total = 0
    adopter_count = 0
    for agent in model.schedule.agents: 
        if agent.quartile == 1:
            total += 1
            if agent.own == 1:
                adopter_count += 1
    if adopter_count == 0:
        return 0
    else:
        #print("get_total_adoption_1", adopter_count / total)
        return round(adopter_count / total *100, 2)

def get_total_adoption_2(model):
    total = 0
    adopter_count = 0
    for agent in model.schedule.agents: 
        if agent.quartile == 2:
            total += 1
            if agent.own == 1:
                adopter_count += 1
    if adopter_count == 0:
        return 0
    else:
        #print("get_total_adoption_2" , adopter_count / total)
        return round(adopter_count / total *100, 2)

def get_total_adoption_3(model):
    total = 0
    adopter_count = 0
    for agent in model.schedule.agents: 
        if agent.quartile == 3:
            total += 1
            if agent.own == 1:
                adopter_count += 1
    if adopter_count == 0:
        return 0
    else:
        #print("get_total_adoption_3", adopter_count / total)
        return round(adopter_count / total *100, 2)

def get_total_adoption_4(model):
    total = 0
    adopter_count = 0
    for agent in model.schedule.agents: 
        if agent.quartile == 4:
            total += 1
            if agent.own == 1:
                adopter_count += 1
    if adopter_count == 0:
        return 0
    else:
        #print("get_total_adoption_4", adopter_count / total)
        return round(adopter_count / total *100, 2)

def get_new_adopters_all(model):
    adopter_count = 0
    for agent in model.schedule.agents: 
        if agent.new_owner == 1:
            adopter_count += 1
    #print("get_new_adopters_all", adopter_count)
    return round(adopter_count, 2)
            
def get_new_adopters_1(model):
    adopter_count = 0
    for agent in model.schedule.agents: 
        if agent.new_owner == 1 and agent.quartile == 1:
            adopter_count += 1
    #print("get_new_adopters_1", adopter_count)
    return round(adopter_count, 2)

def get_new_adopters_2(model):
    adopter_count = 0
    for agent in model.schedule.agents: 
        if agent.new_owner == 1 and agent.quartile == 2:
            adopter_count += 1
    #print("get_new_adopters_2", adopter_count)
    return round(adopter_count, 2)

def get_new_adopters_3(model):
    adopter_count = 0
    for agent in model.schedule.agents: 
        if agent.new_owner == 1 and agent.quartile == 3:
            adopter_count += 1
    #print("get_new_adopters_3", adopter_count)
    return round(adopter_count, 2)

def get_new_adopters_4(model):
    adopter_count = 0
    for agent in model.schedule.agents: 
        if agent.new_owner == 1 and agent.quartile == 4:
            adopter_count += 1
    #print("get_new_adopters_4", adopter_count)
    return adopter_count 
