# Supplementary material for: Income inequality in the uptake of environmentally friendly products
Source: iScience. 2025 Mar 25;28(4):112277. doi: 10.1016/j.isci.2025.112277 (PMC12005920; doi:10.1016/j.isci.2025.112277)
Supplement: Data S1. R and Python scripts for data analysis, related to STAR Methods [file mmc2.zip › Code/global_sensitivity_analysis.py]

'''

For parameter sampling (setp 1-3), see file "latin_sampler_gsa.py". This file recreates figures 4 and 5 in the paper.

Global Sensitivity Analysis

The goal is to supplement the OFAT (see batchrunner.py and OFAT_analysis.R files) with a more sophisticated method that allows the exploration of interaction and total effects. For this, I've chosen two moment-independent methods supported in the SALib python package, Moment-independent Delta and PAWN with Latin Hypercube sampling. Variance-based methods weren't possible in this case as none of my outcome variables were normally distributed, instead they were mostly bimodal (peak at 0 and 100) and highly skewed. As the moment-independent methods consider the entire distribution of the output, this was the more sensible choice here. Latin Hypercube samplimg was chosen over a full factorial design as it is more efficient, and I couldn't discern and particular difference to other methods included in the sample except that it is better than an entire random sample (Monte-Carlo) as the random samples are more evnly distributed in the parameter space. 

The process is:
1) Determine parameters and their sample range
2) Run the "sample" function to generate the model inputs / parameter values
3) Run the model with the parameter outputs and save the model output
4) Run the "analyze" function on the outputs to compute the sensitivty indices


This file implements step 4. For Steps 1-3, see latin_sampler_gsa.py. 
'''

from SALib.sample import latin
from SALib.analyze import pawn, delta
import csv
import math
import pandas as pd
import matplotlib.pyplot as plt
from itertools import combinations
import numpy as np
from SALib.plotting.bar import plot as barplot
from model import *
import csv
from mesa.batchrunner import BatchRunner
import pandas as pd
import numpy as np
import tqdm as tqdm
import seaborn as sns
import matplotlib.pyplot as plt
import time
from itertools import combinations
from joblib import Parallel, delayed, cpu_count
from tqdm import notebook
#import feather
#import pyarrow
from sklearn.ensemble import GradientBoostingRegressor
from sklearn.inspection import PartialDependenceDisplay
from sklearn.inspection import partial_dependence
import scipy.stats as stats
from sklearn.linear_model import LinearRegression
from matplotlib import rc

'''
3b) Clean Output Data

Before running sensitivity analysis, we need to clean and structure the model 
output data. This involves:
- **Removing unnecessary columns** that are not relevant for the analysis.
- **Reshaping data** from wide format to long format for easier processing.
- **Computing key adoption metrics**, such as:
  - Adoption percentage at different time steps (`t=10`, `t=100`)
  - Rate of change in adoption (i.e., how quickly adoption reaches 100%)
  - Whether the model reached 100% adoption and at which time step.
'''

# Load the model output data and experiment specifications
container_model = pd.read_csv('Output Data/updated_model.csv')
specs = pd.read_csv('Output Data/updated_specs.csv').drop(["index"], axis=1)

# Remove redundant columns from the model output
del container_model['alpha']
del container_model['index']
del container_model['Unnamed: 0']
del specs['Unnamed: 0']

# Reshape data: Convert model output to a **long format** for easier aggregation
container_model_long = container_model.melt(id_vars=['runID', 'Step'], var_name = 'adoption_who', value_name='adoption_percent')

# Keep only adoption values at **t=10** and **t=100**
container_model_long = container_model_long[container_model_long.Step.isin([10, 100])]

# Identify the first time step where adoption reached **100%**
adoption_key_100 = container_model.melt(id_vars=['runID', 'Step'], var_name = 'adoption_who', value_name='adoption_percent')

# Find the **minimum step** where each `runID` reaches **100% adoption**
adoption_key_100 = adoption_key_100[(adoption_key_100['adoption_percent'] == 100)].groupby(['runID', 'adoption_who']).agg({'Step':['min']}).reset_index()

adoption_key_100.columns = adoption_key_100.columns.map(''.join)

# Rename columns for clarity
adoption_key_100.rename(columns = {'Stepmin':'t_at_which_100_reached'}, inplace = True)

# Merge this information back into the main dataset
container_model_long = pd.merge(left=container_model_long, right=adoption_key_100, how='left', on=['runID', 'adoption_who'])

# Compute **rate of change in adoption**:
# - If adoption never reaches 100%, estimate rate as max(adoption)/100 steps.
# - Otherwise, compute 100% adoption / time steps taken to reach it.
container_model_long['growth_time_frame'] = container_model_long['t_at_which_100_reached']
container_model_long = container_model_long.fillna(value={'growth_time_frame': 100}) # replace NaN with 100
container_model_long['rate_of_change'] = container_model_long['adoption_percent']/container_model_long['growth_time_frame'] 
container_model_long.loc[container_model_long['Step']!=100,['rate_of_change']] = np.nan
container_model_long.columns

problem = {
    'num_vars': 7,
    'names': [r'Gini', r'visibility ($v$)', r'price ($p$)', r'env. concern ($\bar{d}$)', r'$n$', r'$\theta$', r'default effect'], # potentially add peer_group_size, financial policy, parameter tuning alpha and when status utiity overtakes env u
    'bounds': [[0, 1], [0, 1], [0, 1], [0, 1], [100, 1000], [2, 5], [0, 1]]    
}

# Drop unnecessary columns before running sensitivity analysis
container_model_long = container_model_long.drop(['t_at_which_100_reached', 'growth_time_frame'], axis=1)
container_subset = container_model_long[['runID', 'rate_of_change', 'adoption_who']].dropna()
container_model_long = pd.merge(left=container_model_long.drop(['rate_of_change'], axis=1), right=container_subset, how='left', on=['runID', 'adoption_who'])
container_model_long = container_model_long[(container_model_long['Step'] == 10)]

# Merge cleaned adoption data with experiment specifications
container_model_long = pd.merge(left=container_model_long, right=specs, how='left', on=['runID'])
container_model_long = container_model_long.drop(['Step'], axis=1).sort_values(by=['runID'], ascending = True)
container_model_long.to_csv('Output Data/latin_sample_cleaned_updated.csv')


'''
4) Run the "analyze" function on the outputs to compute the sensitivity indices

The analysis focuses on the main adoption metric: **`adoption_percent`**.
'''

# Convert experiment specs to NumPy array for SALib
del specs['runID']
specs = specs.to_numpy() 

# Define outcome variables and subgroups to analyze
outcome_variables = ['adoption_percent'] 
subgroups = ["Adoption_1st", "Adoption_2nd", "Adoption_3rd", "Adoption_4th"]


''' Create main effects paper plot (Figure 4) ----------------------------------------------------''' 

plt.rcParams['font.sans-serif'] = ['Avenir']
plt.rcParams.update({'font.size': 16})

count = 0
for i in outcome_variables:
    for j in subgroups:
        # Create suitable format for input to delta and pawn functions
        outcome_array = container_model_long[(container_model_long['adoption_who'] == j)].sort_values(by=['runID'], ascending = True)['adoption_percent'].to_numpy() 

        # Compute sensitivity indices
        delta_res = delta.analyze(problem = problem, X = specs , Y=outcome_array, print_to_console = False)
        pawn_res = pawn.analyze(problem = problem, X = specs , Y=outcome_array, print_to_console=False)

        # Merge results from both methods
        delta_res = delta_res.to_df()
        pawn_res = pawn_res.to_df()
        all_res = pd.merge(delta_res, pawn_res, left_index=True, right_index=True)
        #if j != 'Adoption_1st':
        #all_res = all_res.drop(index='policy') # it was NOT a column!
        all_res = all_res.sort_values(by="median", ascending=True)
        
        # Plot sensitivity results as a horizontal bar chart
        if count == 0:
            fig, ax = plt.subplots(nrows = 2, ncols=2, figsize=(15, 12), sharey=False)
            plt.subplots_adjust(wspace = 0.4)


        ind = np.arange(len(all_res))
        width = 0.25

        if count < 2:
            row = 0
            col = count
        elif count < 4:
            row = 1
            col =count-2
        #else:
        #    row = 2
        #    col = count-4

        #print(row, col)
        
        errors = np.column_stack((all_res['median']-all_res['minimum'], all_res['maximum']-all_res['median'])).transpose()
        ax[row, col].barh(ind + width, all_res['median'], width, xerr = errors, color='thistle', label='PAWN')
        #ax[row, col].barh(ind + width, all_res['S1'], width, xerr = np.array(all_res['S1_conf']), color='bisque', label='S1')
        ax[row, col].barh(ind, all_res['delta'], width,  xerr = np.array(all_res['delta_conf']), color='cornflowerblue', label='delta')
        ax[row, col].legend(loc='lower right')
        ax[row, col].set(yticks=ind + width, yticklabels=list(all_res.index))
        if j == 'Adoption_1st':
            figure_title = "Lowest"
        elif j == 'Adoption_2nd':
            figure_title = "Lower Middle"
        elif j == 'Adoption_3rd':
            figure_title = "Upper Middle"
        elif j == 'Adoption_all':
            figure_title = "All"
        else:
            figure_title = "Highest Income Quartile"
        ax[row, col].set_title(figure_title)
        #ax[row, col].set_xlim([0, 0.7])
        #figure_title = "".join(j[-3:])
        #title = "".join("Main effect " + "(" + i +  ")"  + j + ".jpg")
        #plt.title(figure_title)

        #save
        if count == 3:
            first_part = "Adoption at t=10 " if i == 'adoption_percent' else "Rate of Change"
            global_title = "Main effects of model parameters"
            #fig.suptitle(global_title)
            file_name = "".join("gsa_main_updated" + "_" + i + ".jpg")
            fig.savefig(file_name, bbox_inches='tight', dpi=200)
            print(file_name, ' saved.')
            plt.close("all")
        
        count = count + 1


''' Interaction effects figure (Figure 5) ----------------------------------------------------------------'''

import matplotlib.font_manager
matplotlib.font_manager.findSystemFonts(fontpaths=None, fontext='ttf')

X = specs

rc('font',**{'family':'sans-serif','sans-serif':['Avenir']})
rc('text', usetex=True)

plt.rcParams['font.sans-serif'] = ['Avenir']
plt.rcParams.update({'font.size': 12})

outcome_variables = ['adoption_percent']
subgroups = ['Adoption_1st', 'Adoption_4th']

for i in outcome_variables:
    for j in subgroups:
        y = container_model_long[(container_model_long['adoption_who'] == j)][i].to_numpy()
        clf = GradientBoostingRegressor().fit(X, y)
        #Create interaction effects figure
        fig, ax = plt.subplots( figsize=(12, 3)) #(figsize=(12, 3))
        plt.subplots_adjust(wspace = 0.3)
        if j == 'Adoption_1st':
            figure_title = "Lowest Income Quartile"
        else:
            figure_title = "Highest Income Quartile"
        ax.set_title(figure_title)
        file_name = "".join("ICE_interactions_" + "_" + i +  "_"  + j + ".jpg")
        PartialDependenceDisplay.from_estimator(clf, X, [(0, 3), (0, 1), (0, 2)], feature_names = [r'Gini', r'visibility ($v$)', r'price ($p$)', r'env. concern ($\bar{d}$)', r'$n$', r'$\theta$', r'default effect'], ax=ax)
        fig.savefig(file_name, bbox_inches='tight', dpi=200) 
